# Supplementary material for: Functional Characteristics of Fungal Communities in the Rhizosphere of the Endangered Plant Abies ziyuanensis
Source: Microorganisms. 2025 Aug 26;13(9):1989. doi: 10.3390/microorganisms13091989 (PMC12473087; doi:10.3390/microorganisms13091989)
Supplement: Supplementary file 1 [file microorganisms-13-01989-s001.zip]

Archive with 1 entries (1 files):
- microorganisms-3816659-supplementary.pdf
